# Supplementary material for: Stretch-evoked motor responses in the brainstem are modulated by task instructions
Source: bioRxiv. 2026 Apr 7:2026.04.03.716388. Preprint. [Version 1] doi: 10.64898/2026.04.03.716388 (PMC13082040; doi:10.64898/2026.04.03.716388)
Supplement: Supplement 1 [file media-1.zip]

Archive with 2 entries (2 files):
- Nikonowicz_YRpaper_bioRxiv_supp.pdf
- __MACOSX/._Nikonowicz_YRpaper_bioRxiv_supp.pdf
